# Supplementary material for: The Development of a Gleason Score-Related Gene Signature for Predicting the Prognosis of Prostate Cancer
Source: J Clin Med. 2022 Dec 1;11(23):7164. doi: 10.3390/jcm11237164 (PMC9737657; doi:10.3390/jcm11237164)
Supplement: Supplementary file 1 [file jcm-11-07164-s001.zip]

Archive with 1 entries (1 files):
- jcm-2033759-supplementary.pdf
